# Supplementary material for: Management of ecosystems alters vector dynamics and haemosporidian infections
Source: Sci Rep. 2019 Jun 19;9:8779. doi: 10.1038/s41598-019-45068-4 (PMC6584559; doi:10.1038/s41598-019-45068-4)
Supplement: Supplementary file 2 — Raw Data [file 41598_2019_45068_MOESM2_ESM.xlsx]

## Sheet: RAW DATA
UID(ID_SEQUENCING)	Explo	Plot	Day	Month	Year	Habitat_category	Diptera_family	Genus	Species	Prevalence	Male_number	Female_number	Male_and_female	SMI	water_standing_distance_m	water_standing_size_m2	water_flowing_distance_m	leaflitter_depth_cm	temperature_avg_14d	relhum_avg_14d	An2	Sh	So	Ga.1	Bo	En
7	AEW	5	27	6	2014	beech_used_old	Culicidae	Anopheles	plumbeus	0	0	2	2	0.183	2694.59	1016.61	1434.85	5.05312	14.01	70.84	0.507	0.065	0.114	0.181	14.425	3.487
8	AEW	6	18	6	2014	beech_used_young	Culicidae	Anopheles	plumbeus	0	0	1	1	0.246	898.222	1016.61	787.778	4.95625	16.32	71.69	0.233	0.021	0.075	0.132	18.035	3.196
10	AEW	7*	1	7	2014	beech_natural	Simuliidae	Simulium	vernum	1	0	7	7	0.15	1237.34	5172.48	1197.96	5.25938	11.66	94.92	0.355	0.129	0.122	0.108	11.802	3.264
11	AEW	8	20	5	2014	beech_natural	Simuliidae	Simulium	vernum	0	0	2	2	0.011	4111.4	1016.61	1612.3	4.54688	9.6	79.01	0.458	0.146	0.153	0.097	11.205	3.726
16	AEW	21	6	7	2014	beech_natural	Culicidae	Anopheles	plumbeus	1	0	4	4	0.124	1732.34	52406.9	1454.89	4.19062	14.85	83.31	0.261	0.34	0.14	0.149	9.645	3.326
17	AEW	21	6	7	2014	beech_natural	Ceratopogonidae	Culicoides	scoticus	0	0	7	7	0.124	1732.34	52406.9	1454.89	4.19062	14.85	83.31	0.261	0.34	0.14	0.149	9.645	3.326
18	AEW	21	6	7	2014	beech_natural	Ceratopogonidae	Culicoides	pulicaris	0	0	2	2	0.124	1732.34	52406.9	1454.89	4.19062	14.85	83.31	0.261	0.34	0.14	0.149	9.645	3.326
19	AEW	23	16	6	2014	beech_used_old	Culicidae	Anopheles	plumbeus	0	0	1	1	0.177	3274.99	1769.55	2573.14	5.88125	16.4	75.02	0.327	0.358	0.14	0.129	11.339	3.367
20	AEW	41	26	6	2014	beech_used_young	Ceratopogonidae	Culicoides	lupicaris	1	0	1	1	0.172	4275.9	1016.61	1548.88	4.73125	13.92	75.18	0.342	0.023	0.068	0.132	17.138	3.398
21	AEW	41	26	6	2014	beech_used_young	Ceratopogonidae	Culicoides	obsoletus	0	0	1	1	0.172	4275.9	1016.61	1548.88	4.73125	13.92	75.18	0.342	0.023	0.068	0.132	17.138	3.398
22	AEW	42	23	6	2014	beech_used_young	Culicidae	Anopheles	plumbeus	0	0	2	2	0.241	1321.03	1016.61	1077.54	5.3	16.1	99.99	0.254	0.034	0.065	0.148	16.586	3.322
23	AEW	43	21	5	2014	beech_used_old	Ceratopogonidae	Culicoides	obsoletus	0	0	1	1	0.278	3935.54	544.092	2053.4	3.40313	9.93	93.19	0.251	0.321	0.149	0.142	12.089	3.643
24	AEW	45	15	6	2014	beech_used_young	Culicidae	Anopheles	plumbeus	1	0	1	1	0.274	2907.87	1044.3	2642.06	2.47187	16.33	68.89	0.233	0.205	0.04	0.037	7.573	2.787
26	AEW	49	12	6	2014	beech_natural	Simuliidae	Simulium	vernum	1	0	1	1	0.238	580.411	700.559	342.688	5.82188	15.51	75.14	0.277	0.305	0.183	0.061	7.312	3.401
27	AEW	49	12	6	2014	beech_natural	Ceratopogonidae	Culicoides	pulicaris	0	1	1	2	0.238	580.411	700.559	342.688	5.82188	15.51	75.14	0.277	0.305	0.183	0.061	7.312	3.401
29	AEW	49	12	6	2014	beech_natural	Ceratopogonidae	Culicoides	obsoletus	0	0	1	1	0.238	580.411	700.559	342.688	5.82188	15.51	75.14	0.277	0.305	0.183	0.061	7.312	3.401
33	SEW	5	22	5	2014	beech_used_old	Culicidae	Aedes	cinereus	0	0	1	1	0.211	612.788	21040	2635.31	5.2	12.53	85.44	0.629	0.109	0.16	0.185	12.02	3.525
35	SEW	7	25	5	2014	beech_natural	Culicidae	Aedes	riparius	0	0	1	1	0.082	12.7824	1900.8	71.4238	4.8125	13.73	91.13	0.487	0.009	0.078	0.149	21.598	3.633
36	SEW	7	25	5	2014	beech_natural	Culicidae	Aedes	cinereus	1	0	2	2	0.082	12.7824	1900.8	71.4238	4.8125	13.73	91.13	0.487	0.009	0.078	0.149	21.598	3.633
38	SEW	7	25	5	2014	beech_natural	Ceratopogonidae	Culicoides	punctatus	0	0	12	12	0.082	12.7824	1900.8	71.4238	4.8125	13.73	91.13	0.487	0.009	0.078	0.149	21.598	3.633
40	SEW	7	25	5	2014	beech_natural	Ceratopogonidae	Culicoides	pictipennis	1	1	6	7	0.082	12.7824	1900.8	71.4238	4.8125	13.73	91.13	0.487	0.009	0.078	0.149	21.598	3.633
41	SEW	7	25	5	2014	beech_natural	Ceratopogonidae	Culicoides	clastrieri	0	10	9	19	0.082	12.7824	1900.8	71.4238	4.8125	13.73	91.13	0.487	0.009	0.078	0.149	21.598	3.633
42	SEW	8	20	5	2014	beech_natural	Culicidae	Coquillettidia	richiardii	0	2	1	3	0.059	202.032	146.795	112.599	5.8	16.6	77.39	0.608	0.082	0.044	0.082	17.668	3.712
45	SEW	35	31	5	2014	beech_used_old	Ceratopogonidae	Culicoides	scoticus	0	0	5	5	0.234	452.634	1704.38	1037.84	4.5125	14.68	84.45	0.671	0.134	0.172	0.194	11.852	3.379
46	SEW	35	31	5	2014	beech_used_old	Ceratopogonidae	Culicoides	festivipennis	1	4	2	6	0.234	452.634	1704.38	1037.84	4.5125	14.68	84.45	0.671	0.134	0.172	0.194	11.852	3.379
47	SEW	36	22	5	2015	beech_used_young	Culicidae	Aedes	cantans	0	0	1	1	0.166	205.659	2352.91	603.375	2.555	11.77	71.87	0.584	0.071	0.069	0.089	13.105	3.547
49	SEW	36	18	6	2014	beech_used_young	Ceratopogonidae	Culicoides	segnis	0	0	9	9	0.166	205.659	2352.91	603.375	4.5625	17.33	96.2	0.584	0.071	0.069	0.089	13.105	3.547
50	SEW	36	18	6	2014	beech_used_young	Ceratopogonidae	Culicoides	newsteadi	0	0	14	14	0.166	205.659	2352.91	603.375	4.5625	17.33	96.2	0.584	0.071	0.069	0.089	13.105	3.547
51	SEW	36	18	6	2014	beech_used_young	Ceratopogonidae	Culicoides	festivipennis	0	0	14	14	0.166	205.659	2352.91	603.375	4.5625	17.33	96.2	0.584	0.071	0.069	0.089	13.105	3.547
52	SEW	36	18	6	2014	beech_used_young	Ceratopogonidae	Culicoides	obsoletus	0	2	5	7	0.166	205.659	2352.91	603.375	4.5625	17.33	96.2	0.584	0.071	0.069	0.089	13.105	3.547
53	SEW	37	30	5	2014	beech_used_young	Ceratopogonidae	Culicoides	festivipennis	0	10	8	18	0.161	33.4479	203275	226.495	4.8875	14.68	83.24	0.658	0.086	0.106	0.136	14.283	3.797
54	SEW	38	21	6	2014	beech_used_young	Ceratopogonidae	Culicoides	scoticus	0	0	3	3	0.204	1036.17	371.96	1168.53	4.6125	16.39	84.26	0.783	0.07	0.161	0.19	15.178	3.431
55	SEW	38	21	6	2014	beech_used_young	Ceratopogonidae	Culicoides	festivipennis	0	0	1	1	0.204	1036.17	371.96	1168.53	4.6125	16.39	84.26	0.783	0.07	0.161	0.19	15.178	3.431
56	SEW	39	2	6	2014	beech_used_young	Ceratopogonidae	Culicoides	festivipennis	1	7	3	10	0.29	76.0029	659.682	941.855	4.4875	12.31	93.44	0.461	0.09	0.146	0.142	13.053	3.165
57	SEW	39	2	6	2014	beech_used_young	Ceratopogonidae	Culicoides	pictipennis	1	1	4	5	0.29	76.0029	659.682	941.855	4.4875	12.31	93.44	0.461	0.09	0.146	0.142	13.053	3.165
58	SEW	39	2	6	2014	beech_used_young	Ceratopogonidae	Culicoides	impunctatus	0	1	3	4	0.29	76.0029	659.682	941.855	4.4875	12.31	93.44	0.461	0.09	0.146	0.142	13.053	3.165
59	SEW	40	3	6	2014	beech_used_old	Culicidae	Aedes	annulipes	0	1	1	2	0.25	144.055	1770.75	875.765	4.0375	14.62	88.28	0.42	0.086	0.167	0.183	14.442	3.165
60	SEW	40	3	6	2014	beech_used_old	Ceratopogonidae	Culicoides	pictipennis	0	0	1	1	0.25	144.055	1770.75	875.765	4.0375	14.62	88.28	0.42	0.086	0.167	0.183	14.442	3.165
61	SEW	42	26	4	2014	beech_used_young	Culicidae	Aedes	leucomelas	0	0	1	1	0.224	1163.5	744.249	509.924	7.0625	11.34	75.95	0.401	0.18	0.167	0.193	12.79	3.381
62	SEW	43	27	4	2014	beech_used_old	Culicidae	Aedes	communis	0	0	2	2	0.229	600.085	684935	823.298	5.3625	11.28	85.13	0.457	0.225	0.139	0.155	12.465	3.528
64	SEW	43	27	4	2014	beech_used_old	Ceratopogonidae	Culicoides	pictipennis	0	0	2	2	0.229	600.085	684935	823.298	5.3625	11.28	85.13	0.457	0.225	0.139	0.155	12.465	3.528
65	SEW	44	1	6	2014	beech_used_old	Culicidae	Aedes	punctor	0	0	1	1	0.21	572.523	1770.75	1034.9	4.45	14.46	98.11	0.506	0.405	0.141	0.109	6.318	3.869
66	SEW	44	1	6	2014	beech_used_old	Ceratopogonidae	Culicoides	clastrieri	0	5	5	10	0.21	572.523	1770.75	1034.9	4.45	14.46	98.11	0.506	0.405	0.141	0.109	6.318	3.869
68	SEW	46	29	5	2014	beech_natural	Ceratopogonidae	Culicoides	pictipennis	0	0	4	4	0.088	195.642	1305.21	0	5.4625	14.24	99.43	0.636	0.029	0.066	0.118	21.746	3.781
69	SEW	46	29	5	2014	beech_natural	Ceratopogonidae	Culicoides	impunctatus	0	0	3	3	0.088	195.642	1305.21	0	5.4625	14.24	99.43	0.636	0.029	0.066	0.118	21.746	3.781
70	SEW	47	19	6	2014	beech_natural	Ceratopogonidae	Culicoides	newsteadi	0	0	1	1	0.082	391.238	1305.21	0	4.65	16.61	78.69	0.501	0.048	0.114	0.125	16.953	3.607
71	SEW	49	28	4	2014	beech_used_young	Culicidae	Aedes	punctor	0	0	1	1	0.334	630.128	395.724	392.264	6.225	NA	NA	0.583	0.078	0.131	0.159	13.34	3.568
72	SEW	49	28	4	2014	beech_used_young	Ceratopogonidae	Culicoides	obsoletus	0	0	2	2	0.334	630.128	395.724	392.264	6.225	NA	NA	0.583	0.078	0.131	0.159	13.34	3.568
73	SEW	49	28	4	2014	beech_used_young	Ceratopogonidae	Culicoides	festivipennis	0	6	1	7	0.334	630.128	395.724	392.264	6.225	NA	NA	0.583	0.078	0.131	0.159	13.34	3.568
74	SEW	49	28	4	2014	beech_used_young	Ceratopogonidae	Culicoides	pictipennis	0	0	2	2	0.334	630.128	395.724	392.264	6.225	NA	NA	0.583	0.078	0.131	0.159	13.34	3.568
76	SEW	50	6	5	2014	beech_used_old	Ceratopogonidae	Culicoides	pictipennis	0	9	7	16	0.116	292.484	586950	24.2923	3.925	11.62	85.08	0.58	0.062	0.117	0.176	18.803	3.692
77	SEW	50	6	5	2014	beech_used_old	Ceratopogonidae	Culicoides	lupicaris	0	5	27	32	0.116	292.484	586950	24.2923	3.925	11.62	85.08	0.58	0.062	0.117	0.176	18.803	3.692
78	SEW	50	6	5	2014	beech_used_old	Ceratopogonidae	Culicoides	festivipennis	0	6	5	11	0.116	292.484	586950	24.2923	3.925	11.62	85.08	0.58	0.062	0.117	0.176	18.803	3.692
79	SEW	50	6	5	2014	beech_used_old	Ceratopogonidae	Culicoides	punctatus	1	9	1	10	0.116	292.484	586950	24.2923	3.925	11.62	85.08	0.58	0.062	0.117	0.176	18.803	3.692
80	SEW	5	22	5	2014	beech_used_old	Ceratopogonidae	Culicoides	pictipennis	1	50	54	104	0.211	612.788	21040	2635.31	5.2	12.53	85.44	0.629	0.109	0.16	0.185	12.02	3.525
89	SEW	5	22	5	2014	beech_used_old	Ceratopogonidae	Culicoides	festivipennis	0	189	81	270	0.211	612.788	21040	2635.31	5.2	12.53	85.44	0.629	0.109	0.16	0.185	12.02	3.525
90	SEW	5	22	5	2014	beech_used_old	Ceratopogonidae	Culicoides	punctatus	0	0	6	6	0.211	612.788	21040	2635.31	5.2	12.53	85.44	0.629	0.109	0.16	0.185	12.02	3.525
91	SEW	5	22	5	2014	beech_used_old	Ceratopogonidae	Culicoides	impunctatus	0	6	26	32	0.211	612.788	21040	2635.31	5.2	12.53	85.44	0.629	0.109	0.16	0.185	12.02	3.525
94	SEW	6	21	5	2014	beech_used_old	Culicidae	Anopheles	claviger	0	0	1	1	0.319	582.176	1704.38	286.572	4.175	11.39	87.55	0.648	0.3	0.164	0.121	8.033	3.209
95	SEW	6	21	5	2014	beech_used_old	Culicidae	Aedes	cataphylla	0	0	1	1	0.319	582.176	1704.38	286.572	4.175	11.39	87.55	0.648	0.3	0.164	0.121	8.033	3.209
96	SEW	6	21	5	2014	beech_used_old	Ceratopogonidae	Culicoides	impunctatus	0	3	45	48	0.319	582.176	1704.38	286.572	4.175	11.39	87.55	0.648	0.3	0.164	0.121	8.033	3.209
97	SEW	6	21	5	2014	beech_used_old	Ceratopogonidae	Culicoides	clastrieri	0	0	10	10	0.319	582.176	1704.38	286.572	4.175	11.39	87.55	0.648	0.3	0.164	0.121	8.033	3.209
98	SEW	6	21	5	2014	beech_used_old	Ceratopogonidae	Culicoides	scoticus	0	3	8	11	0.319	582.176	1704.38	286.572	4.175	11.39	87.55	0.648	0.3	0.164	0.121	8.033	3.209
99	SEW	6	21	5	2014	beech_used_old	Ceratopogonidae	Culicoides	pictipennis	0	13	49	62	0.319	582.176	1704.38	286.572	4.175	11.39	87.55	0.648	0.3	0.164	0.121	8.033	3.209
100	SEW	6	21	5	2014	beech_used_old	Ceratopogonidae	Culicoides	festivipennis	0	67	48	115	0.319	582.176	1704.38	286.572	4.175	11.39	87.55	0.648	0.3	0.164	0.121	8.033	3.209
106	AEW	4*	2	7	2015	beech_used_young	Simuliidae	Simulium	vernum	0	0	5	5	0.229	876.691	1002.28	1550.12	2.405	13.69	85.73	0.157	0.011	0.001	0.027	12.532	2.424
111	AEW	7	1	6	2015	beech_natural	Simuliidae	Simulium	vernum	0	0	26	26	0.15	1237.34	5172.48	1197.96	5.9175	10.11	90.14	0.355	0.129	0.122	0.108	11.802	3.264
112	AEW	8	9	6	2015	beech_natural	Simuliidae	Simulium	vernum	1	0	2	2	0.011	4111.4	1016.61	1612.3	3.7125	14.15	79	0.458	0.146	0.153	0.097	11.205	3.726
114	AEW	9	23	6	2015	beech_natural	Ceratopogonidae	Culicoides	pulicaris	0	0	1	1	0.127	3416.27	1016.61	561.213	2.755	12.67	93.73	0.252	0.059	0.153	0.083	13.995	3.242
115	AEW	9	23	6	2015	beech_natural	Ceratopogonidae	Culicoides	obsoletus	0	0	1	1	0.127	3416.27	1016.61	561.213	2.755	12.67	93.73	0.252	0.059	0.153	0.083	13.995	3.242
117	AEW	9	23	6	2015	beech_natural	Simuliidae	Simulium	vernum	0	0	5	5	0.127	3416.27	1016.61	561.213	2.755	12.67	93.73	0.252	0.059	0.153	0.083	13.995	3.242
126	AEW	19	16	6	2015	beech_used_old	Simuliidae	Simulium	intermedium	1	0	1	1	0.15	1222.48	52406.9	1391.26	2.9625	16.43	82.84	0.417	0.261	0.094	0.112	10.727	3.543
128	AEW	22*	25	6	2015	beech_used_old	Simuliidae	Simulium	vernum	1	0	8	8	0.175	2139.75	1016.61	1473.5	4.91	10.16	83.91	0.492	0.062	0.132	0.165	13.412	3.738
129	AEW	27	11	6	2015	beech_used_young	Culicidae	Anopheles	plumbeus	0	0	2	2	0.334	2707.79	1044.3	1086.71	3.285	14.49	77.42	0.184	0.476	0.058	0.038	6.178	2.383
135	AEW	41	24	6	2015	beech_used_young	Simuliidae	Simulium	vernum	0	0	4	4	0.172	4275.9	1016.61	1548.88	2.4025	12.55	93.04	0.342	0.023	0.068	0.132	17.138	3.398
136	AEW	42	19	6	2015	beech_used_young	Ceratopogonidae	Culicoides	obsoletus	0	0	1	1	0.241	1321.03	1016.61	1077.54	3.79	15.32	84.52	0.254	0.034	0.065	0.148	16.586	3.322
137	AEW	27	17	6	2014	beech_used_young	Culicidae	Anopheles	plumbeus	0	1	2	3	0.334	2707.79	1044.3	1086.71	4.96875	15.86	91.68	0.184	0.476	0.058	0.038	6.178	2.383
138	AEW	41	26	6	2014	beech_used_young	Culicidae	Anopheles	plumbeus	0	0	1	1	0.172	4275.9	1016.61	1548.88	4.73125	13.92	75.18	0.342	0.023	0.068	0.132	17.138	3.398
139	AEW	41	26	6	2014	beech_used_young	Simuliidae	Simulium	vernum	1	0	3	3	0.172	4275.9	1016.61	1548.88	4.73125	13.92	75.18	0.342	0.023	0.068	0.132	17.138	3.398
141	AEW	50	2	6	2015	beech_natural	Simuliidae	Simulium	vernum	1	0	30	30	0.134	1825.69	5172.48	1778.73	5.585	10.53	59.51	0.309	0.165	0.141	0.125	12.039	3.144
155	SEW	5	17	6	2015	beech_used_old	Culicidae	Aedes	punctor	0	0	1	1	0.211	612.788	21040	2635.31	3.495	15.35	66.81	0.629	0.109	0.16	0.185	12.02	3.525
156	SEW	5	17	6	2015	beech_used_old	Culicidae	Anopheles	plumbeus	0	0	2	2	0.211	612.788	21040	2635.31	3.495	15.35	66.81	0.629	0.109	0.16	0.185	12.02	3.525
158	SEW	5	17	6	2015	beech_used_old	Ceratopogonidae	Culicoides	pictipennis	0	1	18	19	0.211	612.788	21040	2635.31	3.495	15.35	66.81	0.629	0.109	0.16	0.185	12.02	3.525
159	SEW	5	17	6	2015	beech_used_old	Ceratopogonidae	Culicoides	punctatus	0	0	19	19	0.211	612.788	21040	2635.31	3.495	15.35	66.81	0.629	0.109	0.16	0.185	12.02	3.525
161	SEW	5	17	6	2015	beech_used_old	Ceratopogonidae	Culicoides	festivipennis	0	243	190	433	0.211	612.788	21040	2635.31	3.495	15.35	66.81	0.629	0.109	0.16	0.185	12.02	3.525
163	SEW	6	24	6	2015	beech_used_old	Ceratopogonidae	Culicoides	kibunensis	0	0	17	17	0.319	582.176	1704.38	286.572	2.2625	13.23	76.37	0.648	0.3	0.164	0.121	8.033	3.209
164	SEW	7	15	6	2015	beech_natural	Culicidae	Aedes	cinereus	0	1	6	7	0.082	12.7824	1900.8	71.4238	3.01	14.57	91.72	0.487	0.009	0.078	0.149	21.598	3.633
166	SEW	7	15	6	2015	beech_natural	Culicidae	Anopheles	plumbeus	0	1	2	3	0.082	12.7824	1900.8	71.4238	3.01	14.57	91.72	0.487	0.009	0.078	0.149	21.598	3.633
167	SEW	7	15	6	2015	beech_natural	Ceratopogonidae	Culicoides	kibunensis	0	1	15	16	0.082	12.7824	1900.8	71.4238	3.01	14.57	91.72	0.487	0.009	0.078	0.149	21.598	3.633
168	SEW	7	15	6	2015	beech_natural	Ceratopogonidae	Culicoides	impunctatus	0	0	25	25	0.082	12.7824	1900.8	71.4238	3.01	14.57	91.72	0.487	0.009	0.078	0.149	21.598	3.633
169	SEW	7	15	6	2015	beech_natural	Ceratopogonidae	Culicoides	pictipennis	0	2	47	49	0.082	12.7824	1900.8	71.4238	3.01	14.57	91.72	0.487	0.009	0.078	0.149	21.598	3.633
170	SEW	7	15	6	2015	beech_natural	Ceratopogonidae	Culicoides	festivipennis	0	5	55	60	0.082	12.7824	1900.8	71.4238	3.01	14.57	91.72	0.487	0.009	0.078	0.149	21.598	3.633
173	SEW	8	12	6	2015	beech_natural	Ceratopogonidae	Culicoides	pictipennis	0	2	9	11	0.059	202.032	146.795	112.599	3.5375	14.55	65.95	0.608	0.082	0.044	0.082	17.668	3.712
175	SEW	8	12	6	2015	beech_natural	Ceratopogonidae	Culicoides	clastrieri	0	31	40	71	0.059	202.032	146.795	112.599	3.5375	14.55	65.95	0.608	0.082	0.044	0.082	17.668	3.712
176	SEW	8	12	6	2015	beech_natural	Ceratopogonidae	Culicoides	impunctatus	0	0	261	261	0.059	202.032	146.795	112.599	3.5375	14.55	65.95	0.608	0.082	0.044	0.082	17.668	3.712
177	SEW	9	10	6	2015	beech_natural	Culicidae	Aedes	punctor	0	5	13	18	0.017	0	14483.6	769.604	2.9025	14.05	66.8	0.484	0.018	0.069	0.1	22.971	3.671
178	SEW	9	10	6	2015	beech_natural	Culicidae	Aedes	cinereus	0	0	8	8	0.017	0	14483.6	769.604	2.9025	14.05	66.8	0.484	0.018	0.069	0.1	22.971	3.671
180	SEW	9	10	6	2015	beech_natural	Ceratopogonidae	Culicoides	festivipennis	0	5	23	28	0.017	0	14483.6	769.604	2.9025	14.05	66.8	0.484	0.018	0.069	0.1	22.971	3.671
181	SEW	9	10	6	2015	beech_natural	Ceratopogonidae	Culicoides	pictipennis	0	1	2	3	0.017	0	14483.6	769.604	2.9025	14.05	66.8	0.484	0.018	0.069	0.1	22.971	3.671
182	SEW	9	10	6	2015	beech_natural	Ceratopogonidae	Culicoides	punctatus	0	28	201	229	0.017	0	14483.6	769.604	2.9025	14.05	66.8	0.484	0.018	0.069	0.1	22.971	3.671
203	SEW	35	18	6	2015	beech_used_old	Culicidae	Aedes	annulipes	1	0	1	1	0.234	452.634	1704.38	1037.84	2.4175	15.26	68.14	0.671	0.134	0.172	0.194	11.852	3.379
204	SEW	35	18	6	2015	beech_used_old	Culicidae	Aedes	punctor	0	0	2	2	0.234	452.634	1704.38	1037.84	2.4175	15.26	68.14	0.671	0.134	0.172	0.194	11.852	3.379
205	SEW	35	18	6	2015	beech_used_old	Ceratopogonidae	Culicoides	kibunensis	1	0	36	36	0.234	452.634	1704.38	1037.84	2.4175	15.26	68.14	0.671	0.134	0.172	0.194	11.852	3.379
206	SEW	35	18	6	2015	beech_used_old	Ceratopogonidae	Culicoides	pictipennis	1	0	4	4	0.234	452.634	1704.38	1037.84	2.4175	15.26	68.14	0.671	0.134	0.172	0.194	11.852	3.379
207	SEW	35	18	6	2015	beech_used_old	Ceratopogonidae	Culicoides	festivipennis	0	0	57	57	0.234	452.634	1704.38	1037.84	2.4175	15.26	68.14	0.671	0.134	0.172	0.194	11.852	3.379
208	SEW	36	22	5	2015	beech_used_young	Ceratopogonidae	Culicoides	impunctatus	0	0	3	3	0.166	205.659	2352.91	603.375	2.555	11.77	71.87	0.584	0.071	0.069	0.089	13.105	3.547
209	SEW	36	22	5	2015	beech_used_young	Ceratopogonidae	Culicoides	scoticus	0	0	1	1	0.166	205.659	2352.91	603.375	2.555	11.77	71.87	0.584	0.071	0.069	0.089	13.105	3.547
210	SEW	37	22	5	2015	beech_used_young	Culicidae	Aedes	annulipes	1	0	1	1	0.161	33.4479	203275	226.495	2.535	11.46	74.85	0.658	0.086	0.106	0.136	14.283	3.797
211	SEW	37	22	5	2015	beech_used_young	Culicidae	Aedes	punctor	1	0	2	2	0.161	33.4479	203275	226.495	2.535	11.46	74.85	0.658	0.086	0.106	0.136	14.283	3.797
212	SEW	38	3	6	2015	beech_used_young	Culicidae	Anopheles	plumbeus	1	0	1	1	0.204	1036.17	371.96	1168.53	3.685	NA	71.41	0.783	0.07	0.161	0.19	15.178	3.431
213	SEW	38	3	6	2015	beech_used_young	Ceratopogonidae	Culicoides	festivipennis	1	11	7	18	0.204	1036.17	371.96	1168.53	3.685	NA	71.41	0.783	0.07	0.161	0.19	15.178	3.431
215	SEW	38	3	6	2015	beech_used_young	Ceratopogonidae	Culicoides	pictipennis	0	0	3	3	0.204	1036.17	371.96	1168.53	3.685	NA	71.41	0.783	0.07	0.161	0.19	15.178	3.431
217	SEW	38	3	6	2015	beech_used_young	Ceratopogonidae	Culicoides	impunctatus	1	0	228	228	0.204	1036.17	371.96	1168.53	3.685	NA	71.41	0.783	0.07	0.161	0.19	15.178	3.431
218	SEW	39	23	5	2015	beech_used_young	Culicidae	Aedes	cantans	1	0	6	6	0.29	76.0029	659.682	941.855	3.09	9.05	93.51	0.461	0.09	0.146	0.142	13.053	3.165
219	SEW	40	25	6	2015	beech_used_old	Culicidae	Coquillettidia	richiardii	1	0	2	2	0.25	144.055	1770.75	875.765	2.415	13.94	81.89	0.42	0.086	0.167	0.183	14.442	3.165
220	SEW	40	25	6	2015	beech_used_old	Culicidae	Anopheles	claviger	1	0	1	1	0.25	144.055	1770.75	875.765	2.415	13.94	81.89	0.42	0.086	0.167	0.183	14.442	3.165
221	SEW	40	25	6	2015	beech_used_old	Culicidae	Aedes	cantans	1	0	2	2	0.25	144.055	1770.75	875.765	2.415	13.94	81.89	0.42	0.086	0.167	0.183	14.442	3.165
222	SEW	40	25	6	2015	beech_used_old	Ceratopogonidae	Culicoides	impunctatus	1	1	8	9	0.25	144.055	1770.75	875.765	2.415	13.94	81.89	0.42	0.086	0.167	0.183	14.442	3.165
223	SEW	40	25	6	2015	beech_used_old	Ceratopogonidae	Culicoides	festivipennis	0	2	4	6	0.25	144.055	1770.75	875.765	2.415	13.94	81.89	0.42	0.086	0.167	0.183	14.442	3.165
224	SEW	40	25	6	2015	beech_used_old	Ceratopogonidae	Culicoides	pictipennis	1	0	2	2	0.25	144.055	1770.75	875.765	2.415	13.94	81.89	0.42	0.086	0.167	0.183	14.442	3.165
225	SEW	40	25	6	2015	beech_used_old	Ceratopogonidae	Culicoides	kibunensis	0	3	15	18	0.25	144.055	1770.75	875.765	2.415	13.94	81.89	0.42	0.086	0.167	0.183	14.442	3.165
228	SEW	41	4	6	2015	beech_used_young	Culicidae	Aedes	annulipes	1	0	1	1	0.244	1368.34	3035.61	249.609	3.415	NA	NA	0.323	0.347	0.153	0.123	9.219	3.645
231	SEW	41	4	6	2015	beech_used_young	Culicidae	Anopheles	claviger	1	0	3	3	0.244	1368.34	3035.61	249.609	3.415	NA	NA	0.323	0.347	0.153	0.123	9.219	3.645
232	SEW	41	4	6	2015	beech_used_young	Culicidae	Aedes	cantans	1	3	24	27	0.244	1368.34	3035.61	249.609	3.415	NA	NA	0.323	0.347	0.153	0.123	9.219	3.645
233	SEW	41	4	6	2015	beech_used_young	Ceratopogonidae	Culicoides	pictipennis	1	0	8	8	0.244	1368.34	3035.61	249.609	3.415	NA	NA	0.323	0.347	0.153	0.123	9.219	3.645
234	SEW	41	4	6	2015	beech_used_young	Ceratopogonidae	Culicoides	festivipennis	1	3	1	4	0.244	1368.34	3035.61	249.609	3.415	NA	NA	0.323	0.347	0.153	0.123	9.219	3.645
236	SEW	41	4	6	2015	beech_used_young	Ceratopogonidae	Culicoides	impunctatus	1	0	59	59	0.244	1368.34	3035.61	249.609	3.415	NA	NA	0.323	0.347	0.153	0.123	9.219	3.645
239	SEW	42	25	5	2015	beech_used_young	Culicidae	Aedes	cantans	1	3	283	286	0.224	1163.5	744.249	509.924	1.95	11.82	73.72	0.401	0.18	0.167	0.193	12.79	3.381
240	SEW	42	25	5	2015	beech_used_young	Culicidae	Aedes	annulipes	1	0	6	6	0.224	1163.5	744.249	509.924	1.95	11.82	73.72	0.401	0.18	0.167	0.193	12.79	3.381
241	SEW	42	25	5	2015	beech_used_young	Culicidae	Aedes	cinereus	1	0	1	1	0.224	1163.5	744.249	509.924	1.95	11.82	73.72	0.401	0.18	0.167	0.193	12.79	3.381
242	SEW	42	25	5	2015	beech_used_young	Culicidae	Aedes	communis	1	0	49	49	0.224	1163.5	744.249	509.924	1.95	11.82	73.72	0.401	0.18	0.167	0.193	12.79	3.381
243	SEW	42	25	5	2015	beech_used_young	Ceratopogonidae	Culicoides	festivipennis	1	2	10	12	0.224	1163.5	744.249	509.924	1.95	11.82	73.72	0.401	0.18	0.167	0.193	12.79	3.381
244	SEW	42	25	5	2015	beech_used_young	Ceratopogonidae	Culicoides	impunctatus	0	0	46	46	0.224	1163.5	744.249	509.924	1.95	11.82	73.72	0.401	0.18	0.167	0.193	12.79	3.381
245	SEW	42	25	5	2015	beech_used_young	Ceratopogonidae	Culicoides	pictipennis	0	2	9	11	0.224	1163.5	744.249	509.924	1.95	11.82	73.72	0.401	0.18	0.167	0.193	12.79	3.381
247	SEW	43	25	6	2015	beech_used_old	Culicidae	Aedes	diantaeus	1	8	121	129	0.229	600.085	684935	823.298	2.67	13.69	81.04	0.457	0.225	0.139	0.155	12.465	3.528
248	SEW	43	25	6	2015	beech_used_old	Culicidae	Aedes	annulipes	1	0	5	5	0.229	600.085	684935	823.298	2.67	13.69	81.04	0.457	0.225	0.139	0.155	12.465	3.528
249	SEW	43	25	6	2015	beech_used_old	Culicidae	Anopheles	plumbeus	1	0	1	1	0.229	600.085	684935	823.298	2.67	13.69	81.04	0.457	0.225	0.139	0.155	12.465	3.528
250	SEW	43	25	6	2015	beech_used_old	Culicidae	Aedes	communis	1	1	10	11	0.229	600.085	684935	823.298	2.67	13.69	81.04	0.457	0.225	0.139	0.155	12.465	3.528
251	SEW	43	25	6	2015	beech_used_old	Ceratopogonidae	Culicoides	festivipennis	0	0	10	10	0.229	600.085	684935	823.298	2.67	13.69	81.04	0.457	0.225	0.139	0.155	12.465	3.528
252	SEW	43	25	6	2015	beech_used_old	Ceratopogonidae	Culicoides	impunctatus	0	0	11	11	0.229	600.085	684935	823.298	2.67	13.69	81.04	0.457	0.225	0.139	0.155	12.465	3.528
253	SEW	43	25	6	2015	beech_used_old	Ceratopogonidae	Culicoides	pictipennis	0	3	7	10	0.229	600.085	684935	823.298	2.67	13.69	81.04	0.457	0.225	0.139	0.155	12.465	3.528
255	SEW	44	18	6	2015	beech_used_old	Culicidae	Aedes	cantans	1	0	1	1	0.21	572.523	1770.75	1034.9	2.6775	15.03	83.13	0.506	0.405	0.141	0.109	6.318	3.869
256	SEW	44	18	6	2015	beech_used_old	Ceratopogonidae	Culicoides	festivipennis	1	4	12	16	0.21	572.523	1770.75	1034.9	2.6775	15.03	83.13	0.506	0.405	0.141	0.109	6.318	3.869
257	SEW	44	18	6	2015	beech_used_old	Ceratopogonidae	Culicoides	duddingstoni	0	0	3	3	0.21	572.523	1770.75	1034.9	2.6775	15.03	83.13	0.506	0.405	0.141	0.109	6.318	3.869
258	SEW	44	18	6	2015	beech_used_old	Ceratopogonidae	Culicoides	pictipennis	1	0	3	3	0.21	572.523	1770.75	1034.9	2.6775	15.03	83.13	0.506	0.405	0.141	0.109	6.318	3.869
259	SEW	44	18	6	2015	beech_used_old	Ceratopogonidae	Culicoides	impunctatus	0	0	1	1	0.21	572.523	1770.75	1034.9	2.6775	15.03	83.13	0.506	0.405	0.141	0.109	6.318	3.869
260	SEW	45	24	6	2015	beech_natural	Culicidae	Aedes	cantans	0	18	206	224	0.092	304.659	419959	440.797	3.02	NA	NA	0.577	0.014	0.046	0.032	21.138	3.703
264	SEW	45	24	6	2015	beech_natural	Culicidae	Aedes	punctor	1	0	5	5	0.092	304.659	419959	440.797	3.02	NA	NA	0.577	0.014	0.046	0.032	21.138	3.703
265	SEW	45	24	6	2015	beech_natural	Culicidae	Aedes	cinereus	1	0	2	2	0.092	304.659	419959	440.797	3.02	NA	NA	0.577	0.014	0.046	0.032	21.138	3.703
266	SEW	45	24	6	2015	beech_natural	Culicidae	Aedes	annulipes	1	0	4	4	0.092	304.659	419959	440.797	3.02	NA	NA	0.577	0.014	0.046	0.032	21.138	3.703
267	SEW	45	24	6	2015	beech_natural	Ceratopogonidae	Culicoides	impunctatus	1	0	9	9	0.092	304.659	419959	440.797	3.02	NA	NA	0.577	0.014	0.046	0.032	21.138	3.703
268	SEW	45	24	6	2015	beech_natural	Ceratopogonidae	Culicoides	festivipennis	0	7	1	8	0.092	304.659	419959	440.797	3.02	NA	NA	0.577	0.014	0.046	0.032	21.138	3.703
269	SEW	45	24	6	2015	beech_natural	Ceratopogonidae	Culicoides	pictipennis	1	0	3	3	0.092	304.659	419959	440.797	3.02	NA	NA	0.577	0.014	0.046	0.032	21.138	3.703
270	SEW	46	2	6	2015	beech_natural	Culicidae	Aedes	cantans	1	24	5	29	0.088	195.642	1305.21	0	4.2	12.25	86.48	0.636	0.029	0.066	0.118	21.746	3.781
271	SEW	46	2	6	2015	beech_natural	Culicidae	Aedes	annulipes	0	0	2	2	0.088	195.642	1305.21	0	4.2	12.25	86.48	0.636	0.029	0.066	0.118	21.746	3.781
272	SEW	46	2	6	2015	beech_natural	Culicidae	Anopheles	plumbeus	1	0	2	2	0.088	195.642	1305.21	0	4.2	12.25	86.48	0.636	0.029	0.066	0.118	21.746	3.781
273	SEW	46	2	6	2015	beech_natural	Ceratopogonidae	Culicoides	festivipennis	1	28	16	44	0.088	195.642	1305.21	0	4.2	12.25	86.48	0.636	0.029	0.066	0.118	21.746	3.781
274	SEW	46	2	6	2015	beech_natural	Ceratopogonidae	Culicoides	impunctatus	1	6	14	20	0.088	195.642	1305.21	0	4.2	12.25	86.48	0.636	0.029	0.066	0.118	21.746	3.781
275	SEW	46	2	6	2015	beech_natural	Ceratopogonidae	Culicoides	punctatus	0	1	21	22	0.088	195.642	1305.21	0	4.2	12.25	86.48	0.636	0.029	0.066	0.118	21.746	3.781
276	SEW	46	2	6	2015	beech_natural	Ceratopogonidae	Culicoides	pictipennis	1	2	7	9	0.088	195.642	1305.21	0	4.2	12.25	86.48	0.636	0.029	0.066	0.118	21.746	3.781
277	SEW	47	2	6	2015	beech_natural	Culicidae	Aedes	cantans	1	73	8	81	0.082	391.238	1305.21	0	4.46	12.2	72.65	0.501	0.048	0.114	0.125	16.953	3.607
278	SEW	47	2	6	2015	beech_natural	Culicidae	Aedes	punctor	1	11	5	16	0.082	391.238	1305.21	0	4.46	12.2	72.65	0.501	0.048	0.114	0.125	16.953	3.607
280	SEW	47	2	6	2015	beech_natural	Culicidae	Aedes	cinereus	1	0	1	1	0.082	391.238	1305.21	0	4.46	12.2	72.65	0.501	0.048	0.114	0.125	16.953	3.607
281	SEW	47	2	6	2015	beech_natural	Culicidae	Anopheles	claviger	1	0	2	2	0.082	391.238	1305.21	0	4.46	12.2	72.65	0.501	0.048	0.114	0.125	16.953	3.607
282	SEW	47	2	6	2015	beech_natural	Ceratopogonidae	Culicoides	pictipennis	1	24	65	89	0.082	391.238	1305.21	0	4.46	12.2	72.65	0.501	0.048	0.114	0.125	16.953	3.607
284	SEW	47	2	6	2015	beech_natural	Ceratopogonidae	Culicoides	punctatus	1	1	6	7	0.082	391.238	1305.21	0	4.46	12.2	72.65	0.501	0.048	0.114	0.125	16.953	3.607
285	SEW	47	2	6	2015	beech_natural	Ceratopogonidae	Culicoides	newsteadi	1	4	87	91	0.082	391.238	1305.21	0	4.46	12.2	72.65	0.501	0.048	0.114	0.125	16.953	3.607
286	SEW	47	2	6	2015	beech_natural	Ceratopogonidae	Culicoides	truncorum	1	4	48	52	0.082	391.238	1305.21	0	4.46	12.2	72.65	0.501	0.048	0.114	0.125	16.953	3.607
288	SEW	47	2	6	2015	beech_natural	Ceratopogonidae	Culicoides	festivipennis	1	142	166	308	0.082	391.238	1305.21	0	4.46	12.2	72.65	0.501	0.048	0.114	0.125	16.953	3.607
289	SEW	48	24	6	2015	beech_natural	Culicidae	Anopheles	plumbeus	1	0	3	3	0.07	382.844	3821.15	1004.54	2.1625	13.45	80.66	0.559	0.242	0.149	0.125	8.698	4
290	SEW	48	24	6	2015	beech_natural	Culicidae	Aedes	punctor	1	19	30	49	0.07	382.844	3821.15	1004.54	2.1625	13.45	80.66	0.559	0.242	0.149	0.125	8.698	4
291	SEW	48	24	6	2015	beech_natural	Ceratopogonidae	Culicoides	festivipennis	1	3	2	5	0.07	382.844	3821.15	1004.54	2.1625	13.45	80.66	0.559	0.242	0.149	0.125	8.698	4
292	SEW	48	24	6	2015	beech_natural	Ceratopogonidae	Culicoides	pictipennis	1	6	1	7	0.07	382.844	3821.15	1004.54	2.1625	13.45	80.66	0.559	0.242	0.149	0.125	8.698	4
293	SEW	49	5	6	2015	beech_used_young	Culicidae	Aedes	punctor	1	3	3	6	0.334	630.128	395.724	392.264	3.0025	13.48	70.61	0.583	0.078	0.131	0.159	13.34	3.568
295	SEW	49	5	6	2015	beech_used_young	Ceratopogonidae	Culicoides	pictipennis	1	110	82	192	0.334	630.128	395.724	392.264	3.0025	13.48	70.61	0.583	0.078	0.131	0.159	13.34	3.568
297	SEW	49	5	6	2015	beech_used_young	Ceratopogonidae	Culicoides	impunctatus	1	3	77	80	0.334	630.128	395.724	392.264	3.0025	13.48	70.61	0.583	0.078	0.131	0.159	13.34	3.568
298	SEW	49	5	6	2015	beech_used_young	Ceratopogonidae	Culicoides	festivipennis	1	465	439	904	0.334	630.128	395.724	392.264	3.0025	13.48	70.61	0.583	0.078	0.131	0.159	13.34	3.568
299	SEW	49	5	6	2015	beech_used_young	Ceratopogonidae	Culicoides	circumscriptus	1	0	1	1	0.334	630.128	395.724	392.264	3.0025	13.48	70.61	0.583	0.078	0.131	0.159	13.34	3.568
301	SEW	49	5	6	2015	beech_used_young	Simuliidae	Simulium	lundstromi	1	0	4	4	0.334	630.128	395.724	392.264	3.0025	13.48	70.61	0.583	0.078	0.131	0.159	13.34	3.568
302	SEW	49	5	6	2015	beech_used_young	Simuliidae	Simulium	noelleri	1	0	1	1	0.334	630.128	395.724	392.264	3.0025	13.48	70.61	0.583	0.078	0.131	0.159	13.34	3.568
303	SEW	50	9	6	2015	beech_used_old	Culicidae	Anopheles	plumbeus	1	0	4	4	0.116	292.484	586950	24.2923	2.4975	NA	NA	0.58	0.062	0.117	0.176	18.803	3.692
304	SEW	50	9	6	2015	beech_used_old	Culicidae	Aedes	cinereus	1	0	4	4	0.116	292.484	586950	24.2923	2.4975	NA	NA	0.58	0.062	0.117	0.176	18.803	3.692
308	SEW	50	9	6	2015	beech_used_old	Ceratopogonidae	Culicoides	poperinghensis	1	2	17	19	0.116	292.484	586950	24.2923	2.4975	NA	NA	0.58	0.062	0.117	0.176	18.803	3.692
309	SEW	50	9	6	2015	beech_used_old	Ceratopogonidae	Culicoides	newsteadi	1	0	20	20	0.116	292.484	586950	24.2923	2.4975	NA	NA	0.58	0.062	0.117	0.176	18.803	3.692
310	SEW	50	9	6	2015	beech_used_old	Ceratopogonidae	Culicoides	pictipennis	1	2	13	15	0.116	292.484	586950	24.2923	2.4975	NA	NA	0.58	0.062	0.117	0.176	18.803	3.692
311	SEW	50	9	6	2015	beech_used_old	Ceratopogonidae	Culicoides	impunctatus	0	0	486	486	0.116	292.484	586950	24.2923	2.4975	NA	NA	0.58	0.062	0.117	0.176	18.803	3.692
410	SEW	36	22	5	2015	beech_used_young	Culicidae	Aedes	cantans	0	0	5	5	0.166	205.659	2352.91	603.375	2.555	11.77	71.87	0.584	0.071	0.069	0.089	13.105	3.547
412	SEW	36	22	5	2015	beech_used_young	Culicidae	Aedes	cinereus	0	1	2	3	0.166	205.659	2352.91	603.375	2.555	11.77	71.87	0.584	0.071	0.069	0.089	13.105	3.547
413	SEW	36	22	5	2015	beech_used_young	Culicidae	Aedes	annulipes	0	0	228	228	0.166	205.659	2352.91	603.375	2.555	11.77	71.87	0.584	0.071	0.069	0.089	13.105	3.547
NA	AEW	18	2	6	2014	beech_used_old	NA	NA	NA	NA	0	0	0	0.207	2479.07	408.715	2682.33	2.85312	11.95	86.49	0.604	0.179	0.164	0.186	11.34	3.227
NA	AEW	19	11	6	2014	beech_used_old	NA	NA	NA	NA	0	0	0	0.15	1222.48	52406.9	1391.26	NA	15.49	68.18	0.417	0.261	0.094	0.112	10.727	3.543
NA	AEW	22	23	6	2014	beech_used_old	NA	NA	NA	NA	0	0	0	0.175	2139.75	1016.61	1473.5	5.87812	15.98	69.05	0.492	0.062	0.132	0.165	13.412	3.738
NA	AEW	24	10	6	2014	beech_used_young	NA	NA	NA	NA	0	0	0	0.321	1601.48	52406.9	645.677	3.20625	NA	95.19	0.112	0.351	0.068	0.027	6.405	2.599
NA	AEW	4	1	6	2014	beech_used_young	NA	NA	NA	NA	0	0	0	0.229	876.691	1002.28	1550.12	NA	12.06	79.12	0.157	0.011	0.001	0.027	12.532	2.424
NA	AEW	9	3	6	2014	beech_natural	NA	NA	NA	NA	0	0	0	0.127	3416.27	1016.61	561.213	5.67188	12.25	82.99	0.252	0.059	0.153	0.083	13.995	3.242
NA	SEW	41	25	4	2014	beech_used_young	NA	NA	NA	NA	0	0	0	0.244	1368.34	3035.61	249.609	5.3	10.06	94.71	0.323	0.347	0.153	0.123	9.219	3.645
NA	SEW	45	21	4	2014	beech_natural	NA	NA	NA	NA	0	0	0	0.092	304.659	419959	440.797	4.2	9.75	99.9	0.577	0.014	0.046	0.032	21.138	3.703
NA	SEW	48	28	5	2014	beech_natural	NA	NA	NA	NA	0	0	0	0.07	382.844	3821.15	1004.54	3.725	14.38	82.97	0.559	0.242	0.149	0.125	8.698	4
NA	AEW	18	6	6	2015	beech_used_old	NA	NA	NA	NA	0	0	0	0.207	2479.07	408.715	2682.33	3.34	9.79	86.44	0.604	0.179	0.164	0.186	11.34	3.227
NA	AEW	20	31	5	2015	beech_used_old	NA	NA	NA	NA	0	0	0	0.165	1568.64	544.092	3324.63	3.6425	10.04	82.96	0.265	0.079	0.127	0.176	15.874	3.254
NA	AEW	21	18	6	2015	beech_natural	NA	NA	NA	NA	0	0	0	0.124	1732.34	52406.9	1454.89	1.2925	14.67	94.18	0.261	0.34	0.14	0.149	9.645	3.326
NA	AEW	23	22	5	2015	beech_used_old	NA	NA	NA	NA	0	0	0	0.177	3274.99	1769.55	2573.14	4.9975	11.9	85.8	0.327	0.358	0.14	0.129	11.339	3.367
NA	AEW	24	17	6	2015	beech_used_young	NA	NA	NA	NA	0	0	0	0.321	1601.48	52406.9	645.677	2.3225	NA	100	0.112	0.351	0.068	0.027	6.405	2.599
NA	AEW	43	5	6	2015	beech_used_old	NA	NA	NA	NA	0	0	0	0.278	3935.54	544.092	2053.4	0.295	12.39	78.23	0.251	0.321	0.149	0.142	12.089	3.643
NA	AEW	45	21	5	2015	beech_used_young	NA	NA	NA	NA	0	0	0	0.274	2907.87	1044.3	2642.06	2.2775	11.82	77.97	0.233	0.205	0.04	0.037	7.573	2.787
NA	AEW	48	10	6	2015	beech_natural	NA	NA	NA	NA	0	0	0	0.156	2973.09	1016.61	2264.13	3.46	14.41	90.91	0.415	0.084	0.124	0.131	13.053	3.473
NA	AEW	49	20	5	2015	beech_natural	NA	NA	NA	NA	0	0	0	0.238	580.411	700.559	342.688	3.4675	12.24	88.7	0.277	0.305	0.183	0.061	7.312	3.401

## Sheet: REFERENCES
We followed a nested PCR protocol amplifying ~ 480‐bp fragment of the mtDNA cytochrome b gene for the detection of the three genera of avian haemosporidian parasites. For the first PCR we used the primers NF1 and NR3. For the second PCR we used HaemF and HeamR2 for Haemoproteus/Plasmodium and HeamFL and HeamR2L for Leucytozoon 1-3
1	Bensch, S. et al. Host specificity in avian blood parasites: a study of Plasmodium and Haemoproteus mitochondrial DNA amplified from birds. Proceedings. Biological sciences / The Royal Society 267, 1583-1589, doi:10.1098/rspb.2000.1181 (2000).
2	Hellgren, O., Waldenström, J. & Bensch, S. A new PCR assay for simultaneous studies of Leucocytozoon, Plasmodium, and Haemoproteus from avian blood. Journal of Parasitology 90, 797-802, doi:10.1645/GE-184R1 (2004).
3	Waldenström, J., Bensch, S., Hasselquist, D. & Östman, Ö. A new nested polymerase chain reaction method very efficient in detecting Plasmodium and Haemoproteus infections from avian blood. Journal of Parasitology 90, 191-194 (2004).
